# Supplementary material for: Amino acid polymorphisms in human histocompatibility leukocyte antigen class II and proinsulin epitope have impacts on type 1 diabetes mellitus induced by immune-checkpoint inhibitors
Source: Front Immunol. 2023 Apr 6;14:1165004. doi: 10.3389/fimmu.2023.1165004 (PMC10128036; doi:10.3389/fimmu.2023.1165004)
Supplement: Supplementary file 1 [file Table_1.xlsx]

## Sheet: s1
	Supplemental Table 1 Clinical background of the ICI-T1DM patients and controls.
		ICI-T1DM (N=12)	ICI-Controls (N=35)	ICI-T1DM vs ICI-controls
	Age	71.5 (70, 78.3)	69 (70, 78.3)	*1NS
	Gender	9 M, 3 F	25 M, 10 F	*2NS
	Cancer	7 NSCLC, 1 SCLC, 3 MM, 1 RCC	8 NSCLC, 13 MM, 5 RCC, 2 URO, 2 HNC, 5 GC
	ICI	6 Pem, 3 Niv, 1 Dur, 1 Niv then Ipi, 1 Niv then Ate	13 Pem, 18 Niv, 1 Niv then Ipi, 1 Ipi then Niv, 1 Niv then Ipi+Niv, 1 Ipi+Niv
	Footnotes
	M, male; F, female; Cancer, underlying cancer; ICI, type of ICI; Pem, pembrolizumab; Niv, nivolumab; Ipi, ipilimumab; Dur, durvalumab; Ate, atezo, atezolizumab
	NSCLC, Non-small cell lung cancer; SCLC, small cell lung cancer; MM, malignant melanoma; RCC, renal cell carcinoma; URO, urothelial cancer; GC, gastric cancer
	HNC, head and neck cancer
	*1 Differences between the groups were analyzed by a Mann-Whitney U test.
	*2 Differences between the groups were analyzed by Fisher’s exact test with 2x2 contingency tables.
	Values are represented as median (interquartile range).

## Sheet: s2A
	Supplemental Table 2A Allele frequencies of HLA-A in patients with ICI-T1DM
		ICI-T1DM (N=24)		ICI-Controls (N=70)		*1 Controls (N=618644)	ICI-T1DM vs general controls			ICI-T1DM vs ICI-controls			ICI-controls vs general controls
	allele	n	F (%)	n	F (%)	F (%)	*2 P	OR	95% CI	*2 P	OR	95% CI	*2 P	OR	95% CI
	A*01:01	0	0	1	1.42857	0.44	NS			NS			NS
	A*02:01	3	12.5	4	5.71429	11.22	NS			NS			NS
	A*02:06	2	8.33333	5	7.14286	9.44	NS			NS			NS
	A*02:07	1	4.16667	5	7.14286	3.24	NS			NS			NS
	A*03:01	0	0	1	1.42857	0.43	NS			NS			NS
	A*11:01	1	4.16667	4	5.71429	8.91	NS			NS			NS
	A*11:02	1	4.16667	0	0	0.16	NS			NS			NS
	A*24:02	6	25	26	37.1429	36.27	NS			NS			NS
	A*24:20	0	0	1	1.42857	0.77	NS			NS			NS
	A*26:01	3	12.5	5	7.14286	7.6	NS			NS			NS
	A*26:02	1	4.16667	0	0	1.86	NS			NS			NS
	A*26:03	0	0	4	5.71429	2.51	NS			NS			NS
	A*31:01	4	16.6667	7	10	8.64	NS			NS			NS
	A*33:03	2	8.33333	7	10	7.39	NS			NS			NS
	Others	0	0	0	0	1.12	NS			NS			NS
	total	24	100	70	98.5714	100
	Footnotes:
	Alleles with frequencies more than 1.0% in controls were included to the analysis (14 alleles). N, n, number of the alleles.
	F, frequency of the allele; OR, odds ratio; CI, confidence interval; NS, not significant.
	*1 General control subjects: Japanese Society for Histocompatibility and Immunogenetics: http://jshi.umin.ac.jp/standarization/file/JSHI-hyokiallele-2022list.pdf :JSHI2022(ref 12).
	http://jshi.umin.ac.jp/standarization/file/JSHI-hyokiallele-2022list.pdf
	*2 Each allele frequency was analyzed using Fisher’s exact test with 2 x2 contingency tables.
	95%CI: 95% confidence intervals.

## Sheet: s2B
	Supplemental Table 2B Allele frequencies of HLA-B in patients with ICI-T1DM
		ICI-T1DM (N=24)		ICI-Controls (N=70)		*1 Controls (N=618644)	ICI-T1DM vs general controls			ICI-T1DM vs ICI-controls			ICI-controls vs general controls
	allele	n	F (%)	n	F (%)	F (%)	*2 P	OR	95% CI	*2 P	OR	95% CI	*2 P	OR	95% CI
	B*07:02	0	0	4	5.71429	5.47	NS			NS			NS
	B*13:01	0	0	1	1.42857	1.18	NS			NS			NS
	B*15:01	2	8.33333	5	7.14286	7.92	NS			NS			NS
	B*15:11	0	0	2	2.85714	0.95	NS			NS			NS
	B*15:18	0	0	0	0	1.57	NS			NS			NS
	B*35:01	2	8.33333	9	12.8571	8.38	NS			NS			NS
	B*37:01	0	0	2	2.85714	0.52	NS			NS			NS
	B*39:01	0	0	4	5.71429	3.39	NS			NS			NS
	B*39:02	1	4.16667	0	0	0.31	NS			NS			NS
	B*40:01	1	4.16667	2	2.85714	5.56	NS			NS			NS
	B*40:02	1	4.16667	6	8.57143	7.81	NS			NS			NS
	B*40:06	3	12.5	4	5.71429	4.8	NS			NS			NS
	B*44:02	0	0	1	1.42857	0.42	NS			NS			NS
	B*44:03	3	12.5	6	8.57143	6.66	NS			NS			NS
	B*46:01	1	4.16667	4	5.71429	4.51	NS			NS			NS
	B*48:01	0	0	1	1.42857	2.89	NS			NS			NS
	B*51:01	2	8.33333	5	7.14286	8.74	NS			NS			NS
	B*52:01	2	8.33333	8	11.4286	11.02	NS			NS			NS
	B*54:01	5	20.8333	4	5.71429	7.58	NS			NS			NS
	B*55:02	0	0	1	1.42857	2.47	NS			NS			NS
	B*59:01	1	4.16667	0	0	2.01	NS			NS			NS
	B*67:01	0	0	1	1.42857	1.13	NS			NS			NS
	Others	0	0	0	0	4.71	NS			NS			NS
	total	24	100	70	100	100
	Footnotes:
	Alleles with frequencies more than 1.0% in controls were included to the analysis (22 alleles). N, n, number of the alleles.
	F, frequency of the allele; OR, odds ratio; CI, confidence interval; NS, not significant.
	P values less than 0.05 are shown in bold.
	*1 General control subjects: Japanese Society for Histocompatibility and Immunogenetics: http://jshi.umin.ac.jp/standarization/file/JSHI-hyokiallele-2022list.pdf :JSHI2022(ref 12).
	http://jshi.umin.ac.jp/standarization/file/JSHI-hyokiallele-2022list.pdf
	*2 Each allele frequency was analyzed using Fisher’s exact test with 2 x2 contingency tables.
	95%CI: 95% confidence intervals.

## Sheet: s2C
	Supplemental Table 2C Allele frequencies of HLA-C in patients with ICI-T1DM
		ICI-T1DM (N=24)		ICI-Controls (N=70)		*1Controls (N=443120)	ICI-T1DM vs general controls			ICI-T1DM vs ICI-controls			ICI-controls vs general controls
	allele	n	F (%)	n	F (%)	F (%)	*2 P	OR	95% CI	*2 P	OR	95% CI	*2 P	OR	95% CI
	C*01:02	8	33.3333	10	14.2857	17.23	NS			NS			NS
	C*03:03	3	12.5	13	18.5714	13.78	NS			NS			NS
	C*03:04	1	4.16667	8	11.4286	12.19	NS			NS			NS
	C*04:01	1	4.16667	2	2.85714	4.32	NS			NS			NS
	C*05:01	0	0	1	1.42857	0.41	NS			NS			NS
	C*06:02	0	0	2	2.85714	0.82	NS			NS			NS
	C*07:02	0	0	10	14.2857	12.7	NS			NS			NS
	C*08:01	4	16.6667	4	5.71429	7.38	NS			NS			NS
	C*08:03	0	0	0	0	1.45	NS			NS			NS
	C*12:02	2	8.33333	7	10	11	NS			NS			NS
	C*14:02	2	8.33333	4	5.71429	6.85	NS			NS			NS
	C*14:03	3	12.5	6	8.57143	6.49	NS			NS			NS
	C*15:02	0	0	3	4.28571	3.06	NS			NS			NS
	Others	0	0	0	0	2.32	NS			NS			NS
	total	24	100	70	100	100
	Footnotes:
	Alleles with frequencies more than 1.0% in controls were included to the analysis (13 alleles). N, n, number of the alleles.
	F, frequency of the allele; OR, odds ratio; CI, confidence interval; NS, not significant.
	*1 General control subjects: Japanese Society for Histocompatibility and Immunogenetics: http://jshi.umin.ac.jp/standarization/file/JSHI-hyokiallele-2022list.pdf :JSHI2022(ref 12).
	http://jshi.umin.ac.jp/standarization/file/JSHI-hyokiallele-2022list.pdf
	*2 Each allele frequency was analyzed using Fisher’s exact test with 2 x2 contingency tables.
	95%CI: 95% confidence intervals.

## Sheet: s3A
	Supplemental Table 3A Amino acid residue sequences of each HLA-DRB1 allele observed in the study.
	allele	1	2	3	4	5	6	7	8	9	10	11	12	13	14	15	16	17	18	19	20	21	22	23	24	25	26	27	28	29	30	31	32	33	34	35	36	37	38	39	40	41	42	43	44	45	46	47	48
	DRB1*01:01	G	D	T	R	P	R	F	L	W	Q	L	K	F	E	C	H	F	F	N	G	T	E	R	V	R	L	L	E	R	C	I	Y	N	Q	E	E	S	V	R	F	D	S	D	V	G	E	Y	R
	DRB1*04:03	G	D	T	R	P	R	F	L	E	Q	V	K	H	E	C	H	F	F	N	G	T	E	R	V	R	F	L	D	R	Y	F	Y	H	Q	E	E	Y	V	R	F	D	S	D	V	G	E	Y	R
	DRB1*04:05	G	D	T	R	P	R	F	L	E	Q	V	K	H	E	C	H	F	F	N	G	T	E	R	V	R	F	L	D	R	Y	F	Y	H	Q	E	E	Y	V	R	F	D	S	D	V	G	E	Y	R
	DRB1*04:06	G	D	T	R	P	R	F	L	E	Q	V	K	H	E	C	H	F	F	N	G	T	E	R	V	R	F	L	D	R	Y	F	Y	H	Q	E	E	S	V	R	F	D	S	D	V	G	E	Y	R
	DRB1*04:10	G	D	T	R	P	R	F	L	E	Q	V	K	H	E	C	H	F	F	N	G	T	E	R	V	R	F	L	D	R	Y	F	Y	H	Q	E	E	Y	V	R	F	D	S	D	V	G	E	Y	R
	DRB1*08:02	G	D	T	R	P	R	F	L	E	Y	S	T	G	E	C	Y	F	F	N	G	T	E	R	V	R	F	L	D	R	Y	F	Y	N	Q	E	E	Y	V	R	F	D	S	D	V	G	E	Y	R
	DRB1*08:03	G	D	T	R	P	R	F	L	E	Y	S	T	G	E	C	Y	F	F	N	G	T	E	R	V	R	F	L	D	R	Y	F	Y	N	Q	E	E	Y	V	R	F	D	S	D	V	G	E	Y	R
	DRB1*09:01	G	D	T	Q	P	R	F	L	K	Q	D	K	F	E	C	H	F	F	N	G	T	E	R	V	R	Y	L	H	R	G	I	Y	N	Q	E	E	N	V	R	F	D	S	D	V	G	E	Y	R
	DRB1*10:01	G	D	T	R	P	R	F	L	E	E	V	K	F	E	C	H	F	F	N	G	T	E	R	V	R	L	L	E	R	R	V	H	N	Q	E	E	Y	A	R	Y	D	S	D	V	G	E	Y	R
	DRB1*11:01	G	D	T	R	P	R	F	L	E	Y	S	T	S	E	C	H	F	F	N	G	T	E	R	V	R	F	L	D	R	Y	F	Y	N	Q	E	E	Y	V	R	F	D	S	D	V	G	E	F	R
	DRB1*11:06	G	D	T	R	P	R	F	L	E	Y	S	T	S	E	C	H	F	F	N	G	T	E	R	V	R	F	L	D	R	Y	F	Y	N	Q	E	E	Y	V	R	F	D	S	D	V	G	E	F	R
	DRB1*12:01	G	D	T	R	P	R	F	L	E	Y	S	T	G	E	C	Y	F	F	N	G	T	E	R	V	R	L	L	E	R	H	F	H	N	Q	E	E	L	L	R	F	D	S	D	V	G	E	F	R
	DRB1*12:02	G	D	T	R	P	R	F	L	E	Y	S	T	G	E	C	Y	F	F	N	G	T	E	R	V	R	L	L	E	R	H	F	H	N	Q	E	E	L	L	R	F	D	S	D	V	G	E	F	R
	DRB1*13:02	G	D	T	R	P	R	F	L	E	Y	S	T	S	E	C	H	F	F	N	G	T	E	R	V	R	F	L	D	R	Y	F	H	N	Q	E	E	N	V	R	F	D	S	D	V	G	E	F	R
	DRB1*14:03	G	D	T	R	P	R	F	L	E	Y	S	T	S	E	C	H	F	F	N	G	T	E	R	V	R	F	L	E	R	Y	F	H	N	Q	E	E	N	V	R	F	D	S	D	V	G	E	Y	R
	DRB1*14:05	G	D	T	R	P	R	F	L	E	Y	S	T	S	E	C	Q	F	F	N	G	T	E	R	V	R	F	L	D	R	Y	F	H	N	Q	E	E	F	V	R	F	D	S	D	V	G	E	Y	R
	DRB1*14:54	G	D	T	R	P	R	F	L	E	Y	S	T	S	E	C	H	F	F	N	G	T	E	R	V	R	F	L	D	R	Y	F	H	N	Q	E	E	F	V	R	F	D	S	D	V	G	E	Y	R
	DRB1*15:01	G	D	T	R	P	R	F	L	W	Q	P	K	R	E	C	H	F	F	N	G	T	E	R	V	R	F	L	D	R	Y	F	Y	N	Q	E	E	S	V	R	F	D	S	D	V	G	E	F	R
	DRB1*15:02	G	D	T	R	P	R	F	L	W	Q	P	K	R	E	C	H	F	F	N	G	T	E	R	V	R	F	L	D	R	Y	F	Y	N	Q	E	E	S	V	R	F	D	S	D	V	G	E	F	R
	DRB1*16:02	G	D	T	R	P	R	F	L	W	Q	P	K	R	E	C	H	F	F	N	G	T	E	R	V	R	F	L	D	R	Y	F	Y	N	Q	E	E	S	V	R	F	D	S	D	V	G	E	Y	R
	Footnotes:
	Amino acid polymorphisms having significant differences are shown in the yellow cells.
	K, Lysine; E, Glutamic acid; A, Alanine; S, Serine; V, Valine; G, Glycine; Y, Tyrosine; H, Histidine; Q, Glutamine; L, Leucine; R, Arginine; I, Isoleucine; F, Phenylalanine; D, Aspartic acid; M, Methionine; W, Tryptophan; P, Proline; T, Threonine; N, Asparagine; C, Cysteine
[truncated: 189 more columns]

## Sheet: s3B
	Supplemental Table 3B Amino acid residue sequences of each HLA-DRB1 allele observed in the study.
	allele	1	2	3	4	5	6	7	8	9	10	11	12	13	14	15	16	17	18	19	20	21	22	23	24	25	26	27	28	29	30	31	32	33	34	35	36	37	38	39	40	41	42	43	44	45	46	47	48
	DQB1*03:01	R	D	S	P	E	D	F	V	Y	Q	F	K	A	M	C	Y	F	T	N	G	T	E	R	V	R	Y	V	T	R	Y	I	Y	N	R	E	E	Y	A	R	F	D	S	D	V	E	V	Y	R
	DQB1*03:02	R	D	S	P	E	D	F	V	Y	Q	F	K	G	M	C	Y	F	T	N	G	T	E	R	V	R	L	V	T	R	Y	I	Y	N	R	E	E	Y	A	R	F	D	S	D	V	G	V	Y	R
	DQB1*03:03	R	D	S	P	E	D	F	V	Y	Q	F	K	G	M	C	Y	F	T	N	G	T	E	R	V	R	L	V	T	R	Y	I	Y	N	R	E	E	Y	A	R	F	D	S	D	V	G	V	Y	R
	DQB1*04:01	R	D	S	P	E	D	F	V	F	Q	F	K	G	M	C	Y	F	T	N	G	T	E	L	V	R	G	V	T	R	Y	I	Y	N	R	E	E	Y	A	R	F	D	S	D	V	G	V	Y	R
	DQB1*04:02	R	D	S	P	E	D	F	V	F	Q	F	K	G	M	C	Y	F	T	N	G	T	E	R	V	R	G	V	T	R	Y	I	Y	N	R	E	E	Y	A	R	F	D	S	D	V	G	V	Y	R
	DQB1*05:01	R	D	S	P	E	D	F	V	Y	Q	F	K	G	L	C	Y	F	T	N	G	T	E	R	V	R	G	V	T	R	H	I	Y	N	R	E	E	Y	V	R	F	D	S	D	V	G	V	Y	R
	DQB1*05:02	R	D	S	P	E	D	F	V	Y	Q	F	K	G	L	C	Y	F	T	N	G	T	E	R	V	R	G	V	T	R	H	I	Y	N	R	E	E	Y	V	R	F	D	S	D	V	G	V	Y	R
	DQB1*05:03	R	D	S	P	E	D	F	V	Y	Q	F	K	G	L	C	Y	F	T	N	G	T	E	R	V	R	G	V	T	R	H	I	Y	N	R	E	E	Y	V	R	F	D	S	D	V	G	V	Y	R
	DQB1*06:01	R	D	P	P	E	D	F	V	L	Q	F	K	A	M	C	Y	F	T	N	G	T	E	R	V	R	Y	V	T	R	Y	I	Y	N	R	E	E	D	V	R	F	D	S	D	V	G	V	Y	R
	DQB1*06:02	R	D	S	P	E	D	F	V	F	Q	F	K	G	M	C	Y	F	T	N	G	T	E	R	V	R	L	V	T	R	Y	I	Y	N	R	E	E	Y	A	R	F	D	S	D	V	G	V	Y	R
	DQB1*06:04	R	D	S	P	E	D	F	V	Y	Q	F	K	G	M	C	Y	F	T	N	G	T	E	R	V	R	L	V	T	R	H	I	Y	N	R	E	E	Y	A	R	F	D	S	D	V	G	V	Y	R
	Footnotes:
	Amino acid polymorphisms having significant differences are shown in the yellow cells.
	K, Lysine; E, Glutamic acid; A, Alanine; S, Serine; V, Valine; G, Glycine; Y, Tyrosine; H, Histidine; Q, Glutamine; L, Leucine; R, Arginine; I, Isoleucine; F, Phenylalanine; D, Aspartic acid; M, Methionine; W, Tryptophan; P, Proline; T, Threonine; N, Asparagine; C, Cysteine
[truncated: 189 more columns]

## Sheet: s3C
	Supplemental Table 3C Amino acid residue sequences of each HLA-DPB1 allele observed in the study.
	allele	1	2	3	4	5	6	7	8	9	10	11	12	13	14	15	16	17	18	19	20	21	22	23	24	25	26	27	28	29	30	31	32	33	34	35	36	37	38	39	40	41	42	43	44	45	46	47	48
	DPB1*02:01	R	A	T	P	E	N	Y	L	F	Q	G	R	Q	E	C	Y	A	F	N	G	T	Q	R	F	L	E	R	Y	I	Y	N	R	E	E	F	V	R	F	D	S	D	V	G	E	F	R	A	V
	DPB1*02:02	R	A	T	P	E	N	Y	L	F	Q	G	R	Q	E	C	Y	A	F	N	G	T	Q	R	F	L	E	R	Y	I	Y	N	R	E	E	L	V	R	F	D	S	D	V	G	E	F	R	A	V
	DPB1*03:01	R	A	T	P	E	N	Y	V	Y	Q	L	R	Q	E	C	Y	A	F	N	G	T	Q	R	F	L	E	R	Y	I	Y	N	R	E	E	F	V	R	F	D	S	D	V	G	E	F	R	A	V
	DPB1*04:01	R	A	T	P	E	N	Y	L	F	Q	G	R	Q	E	C	Y	A	F	N	G	T	Q	R	F	L	E	R	Y	I	Y	N	R	E	E	F	A	R	F	D	S	D	V	G	E	F	R	A	V
	DPB1*04:02	R	A	T	P	E	N	Y	L	F	Q	G	R	Q	E	C	Y	A	F	N	G	T	Q	R	F	L	E	R	Y	I	Y	N	R	E	E	F	V	R	F	D	S	D	V	G	E	F	R	A	V
	DPB1*05:01	R	A	T	P	E	N	Y	L	F	Q	G	R	Q	E	C	Y	A	F	N	G	T	Q	R	F	L	E	R	Y	I	Y	N	R	E	E	L	V	R	F	D	S	D	V	G	E	F	R	A	V
	DPB1*09:01	R	A	T	P	E	N	Y	V	H	Q	L	R	Q	E	C	Y	A	F	N	G	T	Q	R	F	L	E	R	Y	I	Y	N	R	E	E	F	V	R	F	D	S	D	V	G	E	F	R	A	V
	DPB1*13:01	R	A	T	P	E	N	Y	V	Y	Q	L	R	Q	E	C	Y	A	F	N	G	T	Q	R	F	L	E	R	Y	I	Y	N	R	E	E	Y	A	R	F	D	S	D	V	G	E	F	R	A	V
	DPB1*14:01	R	A	T	P	E	N	Y	V	H	Q	L	R	Q	E	C	Y	A	F	N	G	T	Q	R	F	L	E	R	Y	I	Y	N	R	E	E	F	V	R	F	D	S	D	V	G	E	F	R	A	V
	DPB1*19:01	R	A	T	P	E	N	Y	L	F	Q	G	R	Q	E	C	Y	A	F	N	G	T	Q	R	F	L	E	R	Y	I	Y	N	R	E	E	F	V	R	F	D	S	D	V	G	E	F	R	A	V
	DPB1*15:01	R	A	T	P	E	N	Y	V	Y	Q	G	R	Q	E	C	Y	A	F	N	G	T	Q	R	F	L	E	R	Y	I	Y	N	R	Q	E	Y	A	R	F	D	S	D	V	G	E	F	R	A	V
	Footnotes:
	Amino acid positions at which significant differences in amino acid polymorphisms were found are shown in yellow.
	Amino acid differences between DPB1*05:01 and DPB1*15:01 are shown in green.
	K, Lysine; E, Glutamic acid; A, Alanine; S, Serine; V, Valine; G, Glycine; Y, Tyrosine; H, Histidine; Q, Glutamine; L, Leucine; R, Arginine; I, Isoleucine; F, Phenylalanine; D, Aspartic acid; M, Methionine; W, Tryptophan; P, Proline; T, Threonine; N, Asparagine; C, Cysteine
[truncated: 181 more columns]

## Sheet: sT4
	Supplemental Table 4A Amino acid residues at HLA-DRB1 allele in ICI-T1DM patients.
			Amino acid positions
	allele	n	9	57	86	96
	DRB1*04:05	8	E	S	G	Y
	DRB1*04:06	1	E	D	V	Y
	DRB1*08:02	1	E	D	G	H
	DRB1*08:03	3	E	S	G	H
	DRB1*09:01	4	K	V	G	H
	DRB1*11:01	2	E	D	G	H
	DRB1*12:01	1	E	V	V	H
	DRB1*13:02	1	E	D	G	H
	DRB1*14:03	1	E	D	G	H
	DRB1*14:54	1	E	A	V	H
	DRB1*15:02	1	W	D	G	Q
	Total	24
	Supplemental Table 4B Amino acid residues at HLA-DRB1 allele in ICI-controls.
			Amino acid positions
	allele	n	9	57	86	96
	DRB1*01:01	5	W	D	G	E
	DRB1*04:03	5	E	D	V	Y
	DRB1*04:05	5	E	S	G	Y
	DRB1*04:06	3	E	D	V	Y
	DRB1*04:10	2	E	S	V	Y
	DRB1*08:02	4	E	D	G	H
	DRB1*08:03	5	E	S	G	H
	DRB1*09:01	8	K	V	G	H
	DRB1*10:01	1	E	D	G	Q
	DRB1*11:01	2	E	D	G	H
	DRB1*11:06	1	E	D	V	H
	DRB1*12:01	3	E	V	V	H
	DRB1*12:02	2	E	V	V	H
	DRB1*13:02	6	E	D	G	H
	DRB1*14:03	1	E	D	G	H
	DRB1*14:05	2	E	D	V	H
	DRB1*15:01	8	W	D	V	Q
	DRB1*15:02	6	W	D	G	Q
	DRB1*16:02	1	W	D	G	Q
	Total	70
	Footnotes:
	n, number of the alleles.
	E, Glutamic acid; W, Tryptophan; K, Lysine; S, Serine; D, Aspartic acid; V, Valine; A, Alanine;
	G, Glycine; V, Valine; H, Histidine; Y, Tyrosine; Q, Glutamine; E, Glutamic acid

## Sheet: sT5
	Supplemental Table 5A Amino acid residues at HLA-DQB1 allele in ICI-T1DM patients.
			Amino acid positions
	allele	n	56	70	203	53*	84*	85*	89*	140*	181*	182*	220*	221*
	DQB1*03:01	4	P	R	I	L	Q	L	T	T	Q	N	H	H
	DQB1*03:02	2	P	R	I	L	Q	L	T	T	Q	N	H	H
	DQB1*03:03	4	P	R	I	L	Q	L	T	T	Q	N	H	H
	DQB1*04:01	8	L	E	I	L	Q	L	T	T	Q	N	H	H
	DQB1*05:03	1	P	G	V	Q	E	V	G	A	Q	S	R	Q
	DQB1*06:01	4	P	R	I	Q	E	V	G	A	Q	S	R	Q
	DQB1*06:04	1	P	R	V	Q	E	V	G	A	Q	S	R	Q
	Total	24
	Supplemental Table 5B Amino acid residues at HLA-DQB1 allele in ICI-controls.
			Amino acid positions
	allele	n	56	70	203	53*	84*	85*	89*	140*	181*	182*	220*	221*
	DQB1*03:01	6	P	R	I	L	Q	L	T	T	Q	N	H	H
	DQB1*03:02	10	P	R	I	L	Q	L	T	T	Q	N	H	H
	DQB1*03:03	11	P	R	I	L	Q	L	T	T	Q	N	H	H
	DQB1*04:01	5	L	E	I	L	Q	L	T	T	Q	N	H	H
	DQB1*04:02	4	L	E	I	L	Q	L	T	T	Q	N	H	H
	DQB1*05:01	5	P	G	V	Q	E	V	G	A	Q	S	R	Q
	DQB1*05:02	1	P	G	V	Q	E	V	G	A	Q	S	R	Q
	DQB1*05:03	3	P	G	V	Q	E	V	G	A	Q	S	R	Q
	DQB1*06:01	11	P	R	I	Q	E	V	G	A	Q	S	R	Q
	DQB1*06:02	8	P	G	V	Q	E	V	G	A	Q	S	R	Q
	DQB1*06:04	6	P	R	V	Q	E	V	G	A	Q	S	R	Q
	Total	70
	Footnotes:
	n, number of the alleles.
	*amino acids at positions 53, 84, 85, 89, 140, 181, 182, 220, and 221 are in complete linkage disequilibrium.
	P, Proline; L, Leucine; E, Glutamic acid; G, Glycine; R, Arginine; I, Isoleucine; V, Valine;
	Q, Glutamine; T, Threonine; N, Asparagine; H, Histidine; A, Alanine; S, Serine

## Sheet: sT6
	Supplemental Table 6A Amino acid residues at HLA-DPB1 allele in ICI-T1DM patients.
			Amino acid positions
	allele	n	35	55	205	84*	85*	86*	87*	96*	170*
	DPB1*02:01	3	F	D	V	G	G	P	M	R	T
	DPB1*04:02	1	F	D	V	G	G	P	M	R	T
	DPB1*05:01	17	L	E	M	D	E	A	V	K	I
	DPB1*09:01	1	F	D	V	D	E	A	V	K	I
	DPB1*14:01	1	F	D	V	D	E	A	V	K	I
	DPB1*19:01	1	F	E	M	D	E	A	V	K	I
	Total	24
	Supplemental Table 6B Amino acid residues at HLA-DPB1 allele in ICI-controls.
			Amino acid positions
	allele	n	35	55	205	84*	85*	86*	87*	96*	170*
	DPB1*02:01	17	F	D	V	G	G	P	M	R	T
	DPB1*02:02	6	L	E	V	G	G	P	M	R	T
	DPB1*03:01	6	F	D	V	D	E	A	V	K	I
	DPB1*04:01	6	F	A	V	G	G	P	M	R	T
	DPB1*04:02	7	F	D	V	G	G	P	M	R	T
	DPB1*05:01	24	L	E	M	D	E	A	V	K	I
	DPB1*09:01	2	F	D	V	D	E	A	V	K	I
	DPB1*13:01	1	Y	A	V	D	E	A	V	K	I
	DPB1*14:01	1	F	D	V	D	E	A	V	K	I
	Total	70
	Supplemental Table 6C Amino acid residues at HLA-DPB1*05:01 and HLA-DPB1*15:01.
		Amino acid positions in relation to the polymorphisms above										Other amino acid positions at which the amino acid differences were found
	allele	35	55	205	84*	85*	86*	87*	96*	170*		8	9	33	36	65
	DPB1*05:01	L	E	M	D	E	A	V	K	I		L	F	E	V	I
	DPB1*15:01	Y	A	V	V	G	P	M	K	I		V	Y	Q	A	L
	Footnotes:
	n, number of the alleles.
	*amino acids at positions 84, 85, 86, 87, 96, and 170 are in complete linkage disequilibrium.
	L, Leucine; F, Phenylalanine; Y, Tyrosine; E, Glutamic acid; D, Aspartic acid; A, Alanine;
	M, Methionine; V, Valine; K, Lysine; I, Isoleucine; G, Glycine; P, Proline; R, Arginine; T, Threonine
